# Supplementary material for: Numerical study of magnetic hyperthermia ablation of breast tumor on an anatomically realistic breast phantom
Source: PLoS One. 2022 Sep 21;17(9):e0274801. doi: 10.1371/journal.pone.0274801 (PMC9491569; doi:10.1371/journal.pone.0274801)
Supplement: S1 Data — (XLSX) [file pone.0274801.s001.xlsx]

## Sheet: Concentration-time (Fig 13a)
t	1	2	3	4	5	6	7
0	1688.38	1688.36	602.993	0.00139569	-0.000266046	-1.13328e-05	2.01808e-05
20	1622.46	1608.69	619.343	5.72438	0.542682	0.114928	0.0153311
40	1553.49	1533.81	634.044	11.2516	1.12173	0.243251	0.033385
60	1493	1474.65	643.441	16.955	1.72301	0.394585	0.0649607
80	1435.76	1420.16	650.023	22.6215	2.37157	0.556244	0.0999365
100	1383.89	1367.78	654.162	28.3685	3.05067	0.723311	0.135169
120	1337.4	1317.53	655.852	34.1952	3.7604	0.89584	0.170695
140	1292.2	1270.32	655.548	39.997	4.45692	1.0751	0.21098
160	1246.87	1226.47	653.414	45.7378	5.12479	1.26151	0.25756
180	1203.73	1185.38	649.68	51.45	5.7925	1.45144	0.305809
200	1164.85	1146.43	645.196	57.1287	6.49015	1.63775	0.348796
220	1129.17	1109.93	639.532	62.7764	7.20252	1.82406	0.390028
240	1096.7	1075.89	632.689	68.3931	7.9296	2.01037	0.429502
260	1067.44	1044.3	624.665	73.9788	8.6714	2.19667	0.46722
280	1036.07	1014.94	616.714	78.7542	9.19196	2.37084	0.520414
300	1003.36	985.793	609.029	83.2687	9.63652	2.54102	0.579073
320	970.649	956.65	601.345	87.7832	10.0811	2.71119	0.637732
340	937.937	927.508	593.66	92.2977	10.5257	2.88137	0.696391
360	906.37	899.053	585.98	96.7066	10.9715	3.05125	0.754155
380	881.609	874.689	578.327	100.487	11.4246	3.21939	0.806603
400	856.849	850.325	570.674	104.268	11.8778	3.38752	0.85905
420	832.089	825.961	563.021	108.049	12.3309	3.55566	0.911498
440	807.329	801.598	555.368	111.83	12.7841	3.72379	0.963945
460	785.065	779.851	548.386	114.933	13.2758	3.90583	1.02013
480	764.963	760.369	541.986	117.448	13.8009	4.0999	1.07954
500	744.86	740.887	535.586	119.964	14.3259	4.29398	1.13896
520	724.758	721.405	529.187	122.479	14.851	4.48805	1.19837
540	704.655	701.923	522.787	124.995	15.3761	4.68212	1.25778
560	684.553	682.441	516.387	127.51	15.9011	4.87619	1.3172
580	664.451	662.959	509.987	130.026	16.4262	5.07026	1.37661
600	645.885	644.857	503.914	132.224	16.9743	5.27074	1.43693
620	630.358	629.483	498.487	133.793	17.5677	5.48389	1.49903
640	614.831	614.11	493.059	135.363	18.1612	5.69703	1.56114
660	599.304	598.736	487.632	136.932	18.7546	5.91017	1.62324
680	583.777	583.362	482.204	138.502	19.3481	6.12332	1.68534
700	568.25	567.989	476.777	140.072	19.9415	6.33646	1.74745
720	552.722	552.615	471.349	141.641	20.535	6.54961	1.80955
740	537.703	537.72	466.018	143.115	21.1324	6.76441	1.87209
760	525.905	525.867	461.296	143.975	21.7552	6.98974	1.93743
780	514.108	514.014	456.574	144.836	22.3779	7.21507	2.00277
800	502.311	502.162	451.853	145.697	23.0006	7.4404	2.06811
820	490.514	490.309	447.131	146.557	23.6234	7.66573	2.13345
840	478.717	478.456	442.409	147.418	24.2461	7.89106	2.19879
860	466.919	466.603	437.688	148.279	24.8689	8.11639	2.26413
880	455.122	454.75	432.966	149.139	25.4916	8.34172	2.32947
900	447.695	447.322	426.699	149.588	26.1011	8.57017	2.39796
920	440.567	440.196	420.326	150.009	26.7097	8.79882	2.46667
940	433.438	433.07	413.953	150.43	27.3183	9.02748	2.53539
960	426.31	425.943	407.58	150.851	27.9269	9.25613	2.6041
980	419.182	418.817	401.207	151.271	28.5355	9.48479	2.67281
1000	412.053	411.691	394.835	151.692	29.1441	9.71344	2.74152
1020	404.925	404.565	388.462	152.113	29.7527	9.9421	2.81023
1040	398.73	398.373	383.001	152.146	30.3439	10.1718	2.88247
1060	392.871	392.517	377.867	152.041	30.9289	10.4018	2.95599
1080	387.011	386.661	372.733	151.935	31.5138	10.6319	3.0295
1100	381.151	380.805	367.599	151.829	32.0987	10.8619	3.10301
1120	375.292	374.949	362.465	151.724	32.6837	11.0919	3.17653
1140	369.432	369.093	357.332	151.618	33.2686	11.322	3.25004
1160	363.572	363.237	352.198	151.512	33.8536	11.552	3.32356
1180	358.278	357.944	347.53	151.229	34.4028	11.7778	3.39982
1200	353.473	353.14	343.266	150.791	34.9212	11.9999	3.47846
1220	348.668	348.337	339.001	150.353	35.4396	12.2219	3.55709
1240	343.864	343.533	334.737	149.915	35.958	12.444	3.63573
1260	339.059	338.729	330.473	149.477	36.4764	12.6661	3.71437
1280	334.254	333.925	326.208	149.039	36.9948	12.8881	3.79301
1300	329.449	329.121	321.944	148.601	37.5132	13.1102	3.87165
1320	324.939	324.609	317.884	148.103	38.0027	13.3279	3.95211
1340	321.011	320.674	314.226	147.486	38.4351	13.5371	4.03615
1360	317.084	316.739	310.568	146.868	38.8676	13.7463	4.12019
1380	313.156	312.804	306.91	146.251	39.3	13.9555	4.20423
1400	309.229	308.869	303.253	145.634	39.7324	14.1647	4.28827
1420	305.301	304.934	299.595	145.016	40.1649	14.3739	4.37231
1440	301.373	300.999	295.937	144.399	40.5973	14.583	4.45636

## Sheet: Concentration-y (Fig13b)
	y	0	4	8	12	16	20	24
-22	12	2.01808e-05	0.429502	1.07954	1.80955	2.6041	3.47846	4.45636
-21.3036	11.3036	2.4654e-05	0.513153	1.29155	2.16708	3.11426	4.15093	5.30556
-21.2449	11.2449	2.5668e-05	0.532762	1.34685	2.26861	3.26882	4.36085	5.56794
-21.0591	11.0591	2.8875e-05	0.594782	1.52175	2.58973	3.75767	5.02479	6.39779
-20.4045	10.4045	4.01769e-05	0.813345	2.13812	3.7214	5.48041	7.36458	9.32229
-20.1439	10.1439	6.9946e-06	1.58446	3.40189	5.54332	7.91271	10.3506	12.7112
-19.4577	9.45773	-8.03943e-05	3.61527	6.73017	10.3415	14.3184	15	21.6364
-19.4559	9.45588	-8.06301e-05	3.62075	6.73915	10.3545	14.3357	17	21.6605
-19.2022	9.20223	-0.000112935	4.37147	7.96949	12.1282	16.7037	19	24.9598
-18	8	-0.000266046	7.9296	13.8009	20.535	27.9269	34.9212	50
-16.8274	6.82739	0.00070824	43.3797	74.5699	91.5403	99.9978	102.856	101.457
-16.4007	6.40066	0.00106279	56.2804	96.6844	117.38	126.225	127.578	123.604
-16.2562	6.25625	0.00118278	60.6463	104.169	126.125	135.101	135.945	131.1
-15.8913	5.89126	0.00148604	71.6805	123.084	148.226	157.534	157.091	150.043
-15.6548	5.65478	0.00168253	78.8298	135.339	162.546	172.069	170.791	162.316
-15.4879	5.48792	60.8044	134.678	176.343	193.684	195.817	188.183	175.79
-15.2304	5.23038	154.648	220.876	239.63	241.743	232.469	215.025	196.586
-15.1285	5.12849	191.779	254.981	264.671	260.759	246.972	225.646	204.814
-15.0452	5.0452	222.129	282.858	285.138	276.302	258.826	234.327	211.539
-14.8274	4.82739	301.497	355.759	338.663	316.947	289.825	257.028	229.127
-14	4	602.993	632.689	541.986	471.349	407.58	343.266	295.937
-13.2121	3.21207	1135.54	844.075	648.459	511.561	422.604	353.073	298.352
-13.1909	3.19088	1149.86	849.759	651.322	512.643	422.847	353.202	298.417
-12.6777	2.67767	1496.74	987.444	720.672	538.834	422.725	351.334	299.989
-12.6246	2.62463	1532.59	1001.68	727.84	541.542	423.332	351.657	300.152
-12.4241	2.42415	1668.09	1055.46	754.931	551.773	425.628	352.881	300.766
-12.3579	2.35793	1688.36	1066.1	758.972	552.598	425.781	352.961	300.82
-12.2098	2.20976	1688.36	1070.15	759.55	552.605	425.848	353.035	300.894
-12.0733	2.07327	1688.36	1073.88	760.083	552.611	425.91	353.104	300.963
-11.7902	1.7902	1688.37	1081.63	761.187	552.625	426.038	353.246	301.105
-11.6116	1.61156	1688.37	1086.51	761.884	552.634	426.119	353.335	301.195
-11.5118	1.51177	1688.37	1088.8	762.381	552.624	426.134	353.354	301.215
-11.3971	1.39712	1688.37	1091.43	762.952	552.612	426.15	353.376	301.238
-11.2183	1.21831	1688.37	1095.53	763.843	552.595	426.176	353.411	301.273
-10.9083	0.908252	1688.37	1095.86	764.227	552.636	426.206	353.423	301.295
-10.7634	0.763412	1688.37	1096.02	764.406	552.656	426.221	353.429	301.306
-10.7039	0.703943	1688.37	1096.09	764.48	552.664	426.227	353.431	301.31
-10.3105	0.310456	1688.37	1096.51	764.967	552.717	426.265	353.446	301.338
-10.3037	0.303702	1688.37	1096.52	764.975	552.718	426.266	353.447	301.338
-10.3009	0.300868	1688.37	1096.52	764.975	552.718	426.266	353.447	301.339
-10.3	0.299993	1688.37	1096.52	764.975	552.718	426.266	353.447	301.339
-10.2064	0.206365	1688.37	1096.58	764.971	552.719	426.28	353.455	301.35
-10	0	1688.38	1096.7	764.963	552.722	426.31	353.473	301.373
	12	0		0	1096.7		0	1096.7		0	1.07954		0	764.975	0	552.722	0	552.722
	11.3036	0		0.206365	1096.58		0.300868	1096.52		0.206365	1.29155		0.300868	764.963	0.206365	552.719	0.300868	552.718
	11.2449	0		0.299993	1096.52		0.703943	1096.09		0.299993	1.34685		0.703943	764.48	0.299993	552.718	0.703943	552.664
	11.0591	0		0.300868	1096.52		1.21831	1095.53		0.300868	1.52175		1.21831	763.843	0.300868	552.718	1.21831	552.634
	10.4045	0		0.303702	1096.52		1.61156	1090.51		0.303702	2.13812		1.61156	761.884	0.303702	552.718	1.61156	552.605
	10.1439	0		0.310456	1096.51		2.20976	1070.15		0.310456	3.40189		2.20976	759.55	0.310456	552.717	2.20976	552.595
	9.45773	0		0.703943	1096.09		2.62463	1001.68		0.703943	6.73017		2.62463	727.84	0.703943	552.664	2.62463	541.542
	9.45588	0		0.763412	1096.02		3.21207	844.075		0.763412	6.73915		3.21207	648.459	0.763412	552.656	4	471.349
	9.20223	0		0.908252	1095.86		5.0452	282.858		0.908252	7.96949		5.0452	285.138	0.908252	552.636	5.0452	276.302
	8	0		1.21831	1095.53		5.58792	134.678		1.21831	13.8009		5.61792	176.343	1.21831	552.634	5.65478	162.546
	6.82739	0		1.39712	1091.43		6.25625	55.6463		1.39712	74.5699		6.5	74.1685	1.39712	552.625	6.82739	77
	6.40066	0		1.51177	1088.8		8	7.9296		1.51177	96.6844		8	15.8009	1.51177	552.624	8	20.535
	6.25625	0		1.61156	1086.51		9.45773	3.61527		1.61156	104.169		9.45773	6.73017	1.61156	552.612	9.45773	8
	5.89126	0		1.7902	1081.63		11.0591	0.594782		1.7902	123.084		11.0591	1.52175	1.7902	552.611	11.0591	2.58973
	5.65478	0		2.07327	1073.88		12	0.429502		2.07327	135.339		12	1.07954	2.07327	552.605	12	1.80955
	5.48792	0		2.20976	1070.15					2.20976	176.343				2.20976	552.598
	5.23038	0		2.35793	1066.1					2.35793	239.63				2.35793	552.595
	5.12849	0		2.42415	1055.46					2.42415	264.671				2.42415	551.773
	5.0452	0		2.62463	1001.68					2.62463	285.138				2.62463	541.542
	4.82739	0		2.67767	987.444					2.67767	338.663				2.67767	538.834
	4.001	0		3.19088	849.759					3.19088	541.986				3.19088	512.643
	3.999	1688.38		3.21207	844.075					3.21207	648.459				3.21207	511.561
	3.19088	1688.38		4	632.689					4	651.322				4	471.349
	2.67767	1688.38		4.82739	355.759					4.82739	720.672				4.82739	316.947
	2.62463	1688.38		5.0452	282.858					5.0452	727.84				5.0452	276.302
	2.42415	1688.38		5.12849	254.981					5.12849	754.931				5.12849	260.759
	2.35793	1688.38		5.23038	220.876					5.23038	758.972				5.23038	241.743
	2.20976	1688.38		5.48792	134.678					5.48792	759.55				5.48792	193.684
	2.07327	1688.38		5.65478	78.8298					5.65478	760.083				5.65478	162.546
	1.7902	1688.38		5.89126	71.6805					5.89126	761.187				5.89126	148.226
	1.61156	1688.38		6.25625	60.6463					6.25625	761.884				6.25625	126.125
	1.51177	1688.38		6.40066	56.2804					6.40066	762.381				6.40066	117.38
	1.39712	1688.38		6.82739	43.3797					6.82739	762.952				6.82739	91.5403
	1.21831	1688.38		8	7.9296					8	763.843				8	20.535
	0.908252	1688.38		9.20223	4.37147					9.20223	764.227				9.20223	12.1282
	0.763412	1688.38		9.45588	3.62075					9.45588	764.406				9.45588	10.3545
	0.703943	1688.38		9.45773	3.61527					9.45773	764.48				9.45773	10.3415
	0.310456	1688.38		10.1439	1.58446					10.1439	764.967				10.1439	5.54332
	0.303702	1688.38		10.4045	0.813345					10.4045	764.975				10.4045	3.7214
	0.300868	1688.38		11.0591	0.594782					11.0591	764.975				11.0591	2.58973
	0.299993	1688.38		11.2449	0.532762					11.2449	764.975				11.2449	2.26861
	0.206365	1688.38		11.3036	0.513153					11.3036	764.971				11.3036	2.16708
	0	1688.38		12	0.429502					12	764.963				12	1.80955

## Sheet: Temp-time (Fig 16a)
	1	2	3	4	5	6	7
0	37	37.0002	37.0007	37.0008	37.0005	37.0004	37.0002
1	40.9457	41.8486	43.6518	44.1209	43.2451	40.8686	39.0446
2	44.1976	45.1345	46.9483	47.3121	46.1113	42.7328	40.1826
3	45.9718	46.8786	48.601	48.8386	47.4544	43.6257	40.7632
4	47.5587	48.4367	50.0733	50.1941	48.645	44.4181	41.2808
5	48.1626	49.018	50.5979	50.6523	49.035	44.6823	41.4676
6	48.7665	49.5994	51.1226	51.1104	49.425	44.9464	41.6545
7	49.2823	50.0953	51.5683	51.4975	49.7531	45.1691	41.8134
8	49.3358	50.1419	51.5993	51.5111	49.7568	45.1734	41.8258
9	49.3893	50.1885	51.6304	51.5247	49.7605	45.1778	41.8383
10	49.4207	50.2143	51.6435	51.5238	49.7524	45.174	41.8442
11	49.3359	50.1302	51.5622	51.4462	49.6824	45.1275	41.8164
12	49.2511	50.0462	51.481	51.3687	49.6125	45.081	41.7886
13	49.1691	49.9651	51.403	51.2948	49.5462	45.0369	41.7618
14	49.1013	49.8991	51.3422	51.2406	49.4996	45.0056	41.7408
15	49.0335	49.8332	51.2814	51.1864	49.4529	44.9743	41.7198
16	48.9719	49.7733	51.2263	51.1374	49.4108	44.9462	41.7007
17	48.9431	49.7454	51.201	51.1157	49.3928	44.9342	41.692
18	48.9142	49.7175	51.1757	51.094	49.3748	44.9222	41.6832
19	48.889	49.6932	51.1536	51.0751	49.3591	44.9118	41.6756
20	48.8829	49.6873	51.1483	51.0708	49.3557	44.9096	41.6737
21	48.8767	49.6813	51.143	51.0664	49.3523	44.9074	41.6719
22	48.8718	49.6766	51.1387	51.0629	49.3495	44.9057	41.6703
23	48.8733	49.678	51.14	51.0641	49.3506	44.9064	41.6707
24	48.8748	49.6794	51.1413	51.0652	49.3516	44.9071	41.6711
25	48.8763	49.681	51.1427	51.0665	49.3527	44.9078	41.6715
26	48.8785	49.683	51.1445	51.0681	49.354	44.9087	41.6721
27	48.8806	49.6851	51.1464	51.0697	49.3553	44.9096	41.6727
28	48.8826	49.687	51.1482	51.0712	49.3566	44.9104	41.6733
29	48.8838	49.6882	51.1492	51.0721	49.3573	44.9108	41.6736
30	48.8849	49.6893	51.1502	51.0729	49.358	44.9113	41.674
	310.15	310.15	310.151	310.151	310.151	310.15	310.15
	314.096	314.999	316.802	317.271	316.395	314.019	312.195
	317.348	318.285	320.098	320.462	319.261	315.883	313.333
	319.122	320.029	321.751	321.989	320.604	316.776	313.913
	320.709	321.587	323.223	323.344	321.795	317.568	314.431
	321.313	322.168	323.748	323.802	322.185	317.832	314.618
	321.917	322.749	324.273	324.26	322.575	318.096	314.804
	322.432	323.245	324.718	324.647	322.903	318.319	314.963
	322.486	323.292	324.749	324.661	322.907	318.323	314.976
	322.539	323.339	324.78	324.675	322.91	318.328	314.988
	322.571	323.364	324.793	324.674	322.902	318.324	314.994
	322.486	323.28	324.712	324.596	322.832	318.277	314.966
	322.401	323.196	324.631	324.519	322.762	318.231	314.939
	322.319	323.115	324.553	324.445	322.696	318.187	314.912
	322.251	323.049	324.492	324.391	322.65	318.156	314.891
	322.183	322.983	324.431	324.336	322.603	318.124	314.87
	322.122	322.923	324.376	324.287	322.561	318.096	314.851
	322.093	322.895	324.351	324.266	322.543	318.084	314.842
	322.064	322.868	324.326	324.244	322.525	318.072	314.833
	322.039	322.843	324.304	324.225	322.509	318.062	314.826
	322.033	322.837	324.298	324.221	322.506	318.06	314.824
	322.027	322.831	324.293	324.216	322.502	318.057	314.822
	322.022	322.827	324.289	324.213	322.5	318.056	314.82
	322.023	322.828	324.29	324.214	322.501	318.056	314.821
	322.025	322.829	324.291	324.215	322.502	318.057	314.821
	322.026	322.831	324.293	324.216	322.503	318.058	314.822
	322.028	322.833	324.295	324.218	322.504	318.059	314.822
	322.031	322.835	324.296	324.22	322.505	318.06	314.823
	322.033	322.837	324.298	324.221	322.507	318.06	314.823
	322.034	322.838	324.299	324.222	322.507	318.061	314.824
	322.035	322.839	324.3	324.223	322.508	318.061	314.824

## Sheet: Temp-y (Fig 16b)
	0	5	10	15	20	25	30
14	37	39.4556	39.7395	39.6714	39.6395	39.6366	39.6383
13.9036	37	39.5327	39.8207	39.7504	39.7178	39.715	39.7166
13.7509	37	39.6596	39.9543	39.8802	39.8467	39.8439	39.8457
12.9684	37	40.3862	40.7164	40.6214	40.5826	40.58	40.5821
12.475	37	40.912	41.2655	41.156	41.1136	41.1112	41.1134
12.4353	37	40.9566	41.312	41.2013	41.1586	41.1562	41.1585
12.3162	37	41.0924	41.4535	41.3392	41.2955	41.2932	41.2955
11.3036	37	42.3699	42.7816	42.6334	42.5817	42.5797	42.5825
11.2449	37	42.4633	42.8783	42.7279	42.6756	42.6737	42.6765
11.0591	37	42.7651	43.1905	43.0331	42.9791	42.9772	42.9801
10.4045	37	43.9041	44.3695	44.1861	44.1256	44.1238	44.1271
10.1439	37	44.4014	44.8831	44.6894	44.6262	44.6245	44.6278
9.45773	37	45.7795	46.3168	46.0932	46.0215	46.0196	46.0235
9.45588	37	45.7833	46.3208	46.0971	46.0254	46.0235	46.0274
9.20223	37	46.3178	46.8806	46.645	46.5695	46.5675	46.5716
8	37	49.035	49.7524	49.4529	49.3557	49.3527	49.358
6.82739	37	50.1294	50.9338	50.6101	50.5021	50.4983	50.5043
6.40066	37	50.4248	51.2633	50.9322	50.8202	50.8161	50.8224
6.25625	37	50.5124	51.3626	51.0292	50.9159	50.9117	50.9181
5.89126	37	50.7057	51.5863	51.2474	51.1308	51.1264	51.1329
5.65478	37	50.8095	51.7103	51.3681	51.2493	51.2448	51.2514
5.48792	37	50.86	51.7753	51.4309	51.3106	51.3059	51.3127
5.23038	37	50.9063	51.844	51.4964	51.3738	51.3689	51.3758
5.12849	37	50.9141	51.8606	51.5117	51.3882	51.3833	51.3902
5.0452	37	50.9159	51.8698	51.5198	51.3956	51.3906	51.3976
4.82739	37	50.9018	51.8747	51.5221	51.3959	51.3908	51.3979
4	37	50.5979	51.6435	51.2814	51.1483	51.1427	51.1502
3.21207	37	50.0272	51.1383	50.7678	50.6289	50.6229	50.6308
3.19088	37	50.0106	51.1233	50.7526	50.6136	50.6076	50.6155
2.67767	37	49.5877	50.7389	50.3634	50.2211	50.2149	50.2231
2.62463	37	49.5417	50.6968	50.3208	50.1782	50.172	50.1801
2.42415	37	49.3643	50.5334	50.1557	50.0119	50.0057	50.0139
2.35793	37	49.3055	50.4792	50.1009	49.9568	49.9505	49.9588
2.20976	37	49.1826	50.366	49.9865	49.8416	49.8353	49.8436
2.07327	37	49.0743	50.2661	49.8856	49.74	49.7337	49.742
1.7902	37	48.8646	50.0726	49.6901	49.5432	49.5369	49.5453
1.61156	37	48.7427	49.9598	49.5763	49.4287	49.4223	49.4307
1.51177	37	48.6796	49.9014	49.5173	49.3694	49.363	49.3714
1.39712	37	48.6101	49.8371	49.4524	49.304	49.2977	49.3061
1.21831	37	48.5082	49.7426	49.3571	49.2082	49.2018	49.2103
0.908252	37	48.3642	49.609	49.2224	49.0727	49.0663	49.0748
0.763412	37	48.3101	49.5587	49.1718	49.0218	49.0154	49.0239
0.703943	37	48.2904	49.5404	49.1533	49.0032	48.9968	49.0053
0.310456	37	48.1955	49.4519	49.0645	48.9139	48.9074	48.916
0.303702	37	48.1944	49.4508	49.0634	48.9129	48.9064	48.915
0.300868	37	48.194	49.4504	49.063	48.9125	48.906	48.9145
0.299993	37	48.1938	49.4503	49.0629	48.9123	48.9058	48.9144
0.206365	37	48.1803	49.4376	49.0502	48.8996	48.8931	48.9017
0	37	48.1626	49.4207	49.0335	48.8829	48.8763	48.8849
-24	310.15	312.606	312.889	312.821	312.789	312.787	312.788
-23.9036	310.15	312.683	312.971	312.9	312.868	312.865	312.867
-23.7509	310.15	312.81	313.104	313.03	312.997	312.994	312.996
-22.9684	310.15	313.536	313.866	313.771	313.733	313.73	313.732
-22.475	310.15	314.062	314.415	314.306	314.264	314.261	314.263
-22.4353	310.15	314.107	314.462	314.351	314.309	314.306	314.308
-22.3162	310.15	314.242	314.604	314.489	314.446	314.443	314.446
-21.3036	310.15	315.52	315.932	315.783	315.732	315.73	315.732
-21.2449	310.15	315.613	316.028	315.878	315.826	315.824	315.826
-21.0591	310.15	315.915	316.34	316.183	316.129	316.127	316.13
-20.4045	310.15	317.054	317.519	317.336	317.276	317.274	317.277
-20.1439	310.15	317.551	318.033	317.839	317.776	317.774	317.778
-19.4577	310.151	318.929	319.467	319.243	319.172	319.17	319.173
-19.4559	310.151	318.933	319.471	319.247	319.175	319.174	319.177
-19.2022	310.151	319.468	320.031	319.795	319.72	319.718	319.722
-18	310.151	322.185	322.902	322.603	322.506	322.503	322.508
-16.8274	310.151	323.279	324.084	323.76	323.652	323.648	323.654
-16.4007	310.151	323.575	324.413	324.082	323.97	323.966	323.972
-16.2562	310.151	323.662	324.513	324.179	324.066	324.062	324.068
-15.8913	310.151	323.856	324.736	324.397	324.281	324.276	324.283
-15.6548	310.151	323.959	324.86	324.518	324.399	324.395	324.401
-15.4879	310.151	324.01	324.925	324.581	324.461	324.456	324.463
-15.2304	310.151	324.056	324.994	324.646	324.524	324.519	324.526
-15.1285	310.151	324.064	325.011	324.662	324.538	324.533	324.54
-15.0452	310.151	324.066	325.02	324.67	324.546	324.541	324.548
-14.8274	310.151	324.052	325.025	324.672	324.546	324.541	324.548
-14	310.151	323.748	324.793	324.431	324.298	324.293	324.3
-13.2121	310.15	323.177	324.288	323.918	323.779	323.773	323.781
-13.1909	310.15	323.161	324.273	323.903	323.764	323.758	323.766
-12.6777	310.15	322.738	323.889	323.513	323.371	323.365	323.373
-12.6246	310.15	322.692	323.847	323.471	323.328	323.322	323.33
-12.4241	310.15	322.514	323.683	323.306	323.162	323.156	323.164
-12.3579	310.15	322.456	323.629	323.251	323.107	323.101	323.109
-12.2098	310.15	322.333	323.516	323.136	322.992	322.985	322.994
-12.0733	310.15	322.224	323.416	323.036	322.89	322.884	322.892
-11.7902	310.15	322.015	323.223	322.84	322.693	322.687	322.695
-11.6116	310.15	321.893	323.11	322.726	322.579	322.572	322.581
-11.5118	310.15	321.83	323.051	322.667	322.519	322.513	322.521
-11.3971	310.15	321.76	322.987	322.602	322.454	322.448	322.456
-11.2183	310.15	321.658	322.893	322.507	322.358	322.352	322.36
-10.9083	310.15	321.514	322.759	322.372	322.223	322.216	322.225
-10.7634	310.15	321.46	322.709	322.322	322.172	322.165	322.174
-10.7039	310.15	321.44	322.69	322.303	322.153	322.147	322.155
-10.3105	310.15	321.346	322.602	322.214	322.064	322.057	322.066
-10.3037	310.15	321.344	322.601	322.213	322.063	322.056	322.065
-10.3009	310.15	321.344	322.6	322.213	322.062	322.056	322.065
-10.3	310.15	321.344	322.6	322.213	322.062	322.056	322.064
-10.2064	310.15	321.33	322.588	322.2	322.05	322.043	322.052
-10	310.15	321.313	322.571	322.183	322.033	322.026	322.035

## Sheet: necro-time (Fig 18a)
	1	2	3	4	5	6	7
0	0	0	0	0	0	0	0
1	0.002	0.00231056	0.026	0.026	0.0141493	0.000710552	0
2	0.052	0.0523106	0.076	0.076	0.067584	0.0203176	0.000256613
3	0.102	0.102311	0.126	0.126	0.117584	0.0611214	0.00346427
4	0.152	0.152311	0.176	0.176	0.167584	0.102624	0.00706753
5	0.202	0.202311	0.226	0.226	0.217584	0.147792	0.0127477
6	0.252	0.252311	1	1	0.267584	0.192961	0.0184278
7	0.302	0.302311	1	1	0.317584	0.238129	0.024108
8	0.352	0.352311	1	1	0.367584	0.283297	0.0297881
9	0.402	0.402311	1	1	0.417584	0.328466	0.0354683
10	0.452	0.607052	1	1	0.467584	0.373634	0.0411485
11	0.502	0.642905	1	1	0.517584	0.418803	0.0468286
12	0.552	0.678758	1	1	0.567584	0.463971	0.0525088
13	0.602	0.714611	1	1	0.617584	0.508844	0.0579664
14	0.652	0.829124	1	1	0.667584	0.552163	0.0622557
15	0.702	0.853675	1	1	0.717584	0.595482	0.066545
16	0.752	0.878226	1	1	0.767584	0.638801	0.0708343
17	0.802	0.902777	1	1	0.817584	0.68212	0.0751236
18	0.852	0.927329	1	1	0.867584	0.725439	0.0794129
19	0.894	0.947952	1	1	0.909584	0.76274	0.0837022
20	0.894	0.947952	1	1	0.909584	0.768443	0.0879915
21	0.894	0.947952	1	1	0.909584	0.774147	0.0922808
22	0.902	0.95188	1	1	0.917584	0.785869	0.0965701
23	0.952	0.976431	1	1	0.967584	0.829188	0.100859
24	1	1	1	1	1	0.872507	0.105149
25	1	1	1	1	1	0.897831	0.109438
26	1	1	1	1	1	0.903535	0.113727
27	1	1	1	1	1	0.909238	0.118017
28	1	1	1	1	1	0.914941	0.122306
29	1	1	1	1	1	0.920645	0.126595
30	1	1	1	1	1	0.926348	0.130884

## Sheet: necro-y (Fig 18b)
		0	5	10	15	20	25	30
-24	14	0	0	0	0	0	0	0
-23.9036	13.9036	0	0	0	0	0	0	0
-23.7509	13.7509	0	0	0	0	0	0	0
-22.9684	12.9684	0	0	0	0	0	0	0
-22.475	12.475	0	0	0	0	0	0	0
-22.4353	12.4353	0	0	0	0	0	0	0
-22.3162	12.3162	0	0.00300025	0.00968456	0.0156618	0.0207094	0.025757	0.0308045
-21.3036	11.3036	0	0.0544906	0.161927	0.259004	0.33819	0.412995	0.478045
-21.2449	11.2449	0	0.0597174	0.174733	0.279289	0.364207	0.443086	0.508521
-21.0591	11.0591	0	0.0762487	0.215233	0.343443	0.44649	0.538258	0.604908
-20.4045	10.4045	0	0.118342	0.319575	0.512745	0.666311	0.793753	0.85132
-20.1439	10.1439	0	0.137314	0.3544	0.566044	0.732104	0.8608	0.899653
-19.4577	9.45773	0	0.187277	0.446114	0.706412	0.905377	1	1
-19.4559	9.45588	0	0.187412	0.446362	0.706791	0.905844	1	1
-19.2022	9.20223	0	0.205882	0.480265	0.75868	0.969897	1	1
-18	8	0	0.217584	0.467584	0.717584	0.909584	1	1
-16.8274	6.82739	0	0.226	0.99	0.99	0.995	1	1
-16.4007	6.40066	0	0.226	1	1	1	1	1
-16.2562	6.25625	0	0.226	1	1	1	1	1
-15.8913	5.89126	0	0.226	1	1	1	1	1
-15.6548	5.65478	0	0.226	1	1	1	1	1
-15.4879	5.48792	0	0.226	1	1	1	1	1
-15.2304	5.23038	0	0.226	1	1	1	1	1
-15.1285	5.12849	0	0.226	1	1	1	1	1
-15.0452	5.0452	0	0.226	1	1	1	1	1
-14.8274	4.82739	0	0.226	1	1	1	1	1
-14	4	0	0.226	1	1	1	1	1
-13.2121	3.21207	0	0.210794	1	1	1	1	1
-13.1909	3.19088	0	0.210586	1	1	1	1	1
-12.6777	2.67767	0	0.205543	0.858245	1	1	1	1
-12.6246	2.62463	0	0.205022	0.830575	1	1	1	1
-12.4241	2.42415	0	0.20489	0.689326	0.980057	0.992906	1	1
-12.3579	2.35793	0	0.202495	0.699037	0.985338	0.994785	1	1
-12.2098	2.20976	0	0.202419	0.660959	0.930835	0.975398	1	1
-12.0733	2.07327	0	0.202348	0.625883	0.880628	0.957539	1	1
-11.7902	1.7902	0	0.202203	0.553134	0.7765	0.9205	1	1
-11.6116	1.61156	0	0.202	0.412938	0.680758	0.886444	1	1
-11.5118	1.51177	0	0.202	0.367364	0.655975	0.877629	1	1
-11.3971	1.39712	0	0.202	0.315	0.6275	0.8675	1	1
-11.2183	1.21831	0	0.202	0.452	0.702	0.894	1	1
-10.9083	0.908252	0	0.202	0.452	0.702	0.894	1	1
-10.7634	0.763412	0	0.202	0.452	0.702	0.894	1	1
-10.7039	0.703943	0	0.202	0.452	0.702	0.894	1	1
-10.3105	0.310456	0	0.202	0.452	0.702	0.894	1	1
-10.3037	0.303702	0	0.202	0.452	0.702	0.894	1	1
-10.3009	0.300868	0	0.202	0.452	0.702	0.894	1	1
-10.3	0.299993	0	0.202	0.452	0.702	0.894	1	1
-10.2064	0.206365	0	0.202	0.452	0.702	0.894	1	1
-10	0	0	0.202	0.452	0.702	0.894	1	1
